# Supplementary material for: Acquired IFNγ resistance impairs anti-tumor immunity and gives rise to T-cell-resistant melanoma lesions
Source: Nat Commun. 2017 May 31;8:15440. doi: 10.1038/ncomms15440 (PMC5460020; doi:10.1038/ncomms15440)
Supplement: Supplementary Data 1 — Mutations in IFNgpathway genes in TCGA samples. [file ncomms15440-s2.xlsx]

## Sheet: 161231
Supplementary Tab. 1: Mutations in IFNgpathway genes in TCGA samples
Samples (n=287) with complete data on SNV and CNV (excluding amplifications), accessed Dec 31st2016
No.	Case ID	IFNGR1	IFNGR2	JAK1	JAK2	STAT1	IRF1	affected	Adjuvant Postoperative Pharmaceutical Therapy Administered Indicator	History neoadjuvant tx type	Neoadjuvant Therapy Type Administered Prior To Resection Text
1	TCGA-EE-A3AC-06	MUT: S315F;						1	NO	0	No
2	TCGA-EE-A2A2-06	MUT: C402G,E404_F412del;		MUT: P861Tfs*4;		MUT: E29Q;		1	NO	0	No
3	TCGA-ER-A3ET-06	HOMDEL;						1	NO	0	No
4	TCGA-D3-A2JN-06	HOMDEL;						1	YES	0	No
5	TCGA-D9-A149-06	HOMDEL;						1	0	0	No
6	TCGA-D9-A1JW-06	HOMDEL;						1	0	0	No
7	TCGA-EB-A6L9-06	HOMDEL;						1	0	0	No
8	TCGA-EE-A2MK-06	HOMDEL;						1	NO	0	No
9	TCGA-ER-A19J-06	HOMDEL;						1	YES	0	No
10	TCGA-ER-A2NF-06	HOMDEL;						1	YES	Interferon	No
11	TCGA-FS-A1ZJ-06	HOMDEL;						1	NO	0	No
12	TCGA-EE-A29E-06		MUT: L113V;					1	NO	0	No
13	TCGA-D3-A2J8-06		MUT: C174Vfs*29;		MUT: R138*;			1	NO	0	No
14	TCGA-EE-A180-06		MUT: C174Vfs*29;			MUT: M579L;		1	NO	0	No
15	TCGA-D3-A2J7-06		MUT: C174Vfs*29;					1	NO	0	No
16	TCGA-EE-A3AH-06			MUT: Y933F;				1	NO	0	No
17	TCGA-FW-A3R5-06			MUT: S398F;	MUT: R487C,F560S;	MUT: P27S;		1	0	0	No
18	TCGA-D3-A2JP-06			MUT: S102F;				1	YES	0	No
19	TCGA-OD-A75X-06			MUT: P743L;				1	NO	0	No
20	TCGA-D9-A6EC-06			MUT: P430S;				1	NO	0	No
21	TCGA-EE-A2MR-06			MUT: P370S;				1	NO	0	No
22	TCGA-D3-A2JH-06			MUT: A14V;	MUT: R133Q;			1	YES	0	No
23	TCGA-EE-A2GH-06			HOMDEL;				1	YES	0	No
24	TCGA-FS-A1ZB-06				MUT: S339Afs*4;			1	NO	0	No
25	TCGA-EE-A2M5-06				MUT: R130K;			1	NO	0	No
26	TCGA-EE-A3AA-06				MUT: P870L;			1	YES	0	No
27	TCGA-ER-A19E-06				MUT: E577Sfs*8;			1	YES	0	No
28	TCGA-D3-A1Q1-06				HOMDEL;			1	YES	0	No
29	TCGA-D3-A3C7-06				HOMDEL;			1	YES	0	No
30	TCGA-D3-A3CC-06				HOMDEL;			1	NO	Interferon	Yes
31	TCGA-EE-A3JA-06				HOMDEL;			1	NO	0	No
32	TCGA-ER-A19N-06				HOMDEL;			1	YES	0	No
33	TCGA-EE-A29V-06					MUT: S395F;		1	YES	0	No
34	TCGA-ER-A19P-06						MUT: R5L;	1	NO	0	No
35	TCGA-D3-A3MU-06						MUT: D51N;	1	NO	Interferon	Yes
36	TCGA-D9-A6EA-06						HOMDEL;	1	NO	0	No
37	TCGA-EE-A29X-06							0	NO	0	No
38	TCGA-FS-A4FC-06							0	NO	0	No
39	TCGA-DA-A3F3-06							0	NO	0	No
40	TCGA-ER-A193-06							0	NO	0	No
41	TCGA-ER-A19M-06							0	YES	0	No
42	TCGA-GN-A262-06							0	NO	Interferon	Yes
43	TCGA-D3-A1Q3-06							0	YES	Interferon	Yes
44	TCGA-D3-A1Q4-06							0	NO	0	No
45	TCGA-D3-A1Q5-06							0	NO	0	No
46	TCGA-D3-A1Q6-06							0	YES	0	No
47	TCGA-D3-A1Q7-06							0	NO	0	No
48	TCGA-D3-A1Q8-06							0	NO	0	No
49	TCGA-D3-A1Q9-06							0	YES	0	No
50	TCGA-D3-A1QA-06							0	YES	0	No
51	TCGA-D3-A1QB-06							0	NO	0	No
52	TCGA-D3-A2J6-06							0	NO	0	No
53	TCGA-D3-A2J9-06							0	NO	0	No
54	TCGA-D3-A2JA-06							0	NO	0	No
55	TCGA-D3-A2JB-06							0	NO	0	No
56	TCGA-D3-A2JC-06							0	YES	0	No
57	TCGA-D3-A2JD-06							0	NO	0	No
58	TCGA-D3-A2JF-06							0	NO	0	No
59	TCGA-D3-A2JG-06							0	NO	Interferon	Yes
60	TCGA-D3-A2JK-06							0	NO	0	No
61	TCGA-D3-A2JL-06							0	YES	0	No
62	TCGA-D3-A2JO-06							0	NO	0	No
63	TCGA-D3-A3BZ-06							0	NO	0	No
64	TCGA-D3-A3C1-06							0	YES	0	No
65	TCGA-D3-A3C3-06							0	NO	0	No
66	TCGA-D3-A3C6-06							0	NO	0	No
67	TCGA-D3-A3C8-06							0	NO	0	No
68	TCGA-D3-A3CB-06							0	YES	0	No
69	TCGA-D3-A3CE-06							0	NO	0	No
70	TCGA-D3-A3CF-06							0	NO	0	No
71	TCGA-D3-A3ML-06							0	NO	Chemotherapy	Yes
72	TCGA-D3-A3MO-06							0	NO	0	No
73	TCGA-D3-A3MR-06							0	NO	0	No
74	TCGA-D3-A3MV-06							0	YES	0	No
75	TCGA-D3-A51E-06							0	YES	0	No
76	TCGA-D3-A51F-06							0	NO	0	No
77	TCGA-D3-A51G-06							0	YES	0	No
78	TCGA-D3-A51H-06							0	YES	0	No
79	TCGA-D3-A51J-06							0	NO	Interferon	Yes
80	TCGA-D3-A51K-06							0	NO	0	No
81	TCGA-D3-A51N-06							0	NO	0	No
82	TCGA-D3-A51R-06							0	NO	0	No
83	TCGA-D3-A51T-06							0	NO	0	No
84	TCGA-D3-A5GL-06							0	NO	0	No
85	TCGA-D3-A5GN-06							0	NO	Interferon	Yes
86	TCGA-D3-A5GO-06							0	NO	0	No
87	TCGA-D3-A5GR-06							0	NO	Interferon	Yes
88	TCGA-D3-A5GS-06							0	NO	0	No
89	TCGA-D9-A148-06							0	0	Immunotherapy/Vaccine	No
90	TCGA-D9-A1JX-06							0	0	0	No
91	TCGA-D9-A3Z1-06							0	NO	0	No
92	TCGA-D9-A3Z3-06							0	NO	0	No
93	TCGA-D9-A6E9-06							0	NO	0	No
94	TCGA-D9-A6EG-06							0	NO	0	No
95	TCGA-DA-A1HV-06							0	NO	0	No
96	TCGA-DA-A1HW-06							0	NO	0	No
97	TCGA-DA-A1HY-06							0	NO	0	No
98	TCGA-DA-A1I0-06							0	NO	0	No
99	TCGA-DA-A1I1-06							0	NO	0	No
100	TCGA-DA-A1I2-06							0	NO	0	No
101	TCGA-DA-A1I4-06							0	NO	0	No
102	TCGA-DA-A1I5-06							0	NO	0	No
103	TCGA-DA-A1I7-06							0	NO	0	No
104	TCGA-DA-A1I8-06							0	NO	0	No
105	TCGA-DA-A1IA-06							0	NO	0	No
106	TCGA-DA-A1IB-06							0	NO	0	No
107	TCGA-DA-A1IC-06							0	NO	0	No
108	TCGA-DA-A3F2-06							0	NO	0	No
109	TCGA-DA-A3F5-06							0	NO	0	No
110	TCGA-DA-A3F8-06							0	NO	0	No
111	TCGA-EB-A44Q-06							0	0	0	No
112	TCGA-EB-A44R-06							0	0	0	No
113	TCGA-EB-A5KH-06							0	0	0	No
114	TCGA-EB-A5SG-06							0	0	0	No
115	TCGA-EB-A5SH-06							0	0	0	No
116	TCGA-EB-A5UL-06							0	0	0	No
117	TCGA-EB-A5UN-06							0	NO	0	No
118	TCGA-EB-A5VV-06							0	0	0	No
119	TCGA-EE-A17X-06							0	NO	0	No
120	TCGA-EE-A17Y-06							0	NO	0	No
121	TCGA-EE-A17Z-06							0	NO	0	No
122	TCGA-EE-A181-06							0	NO	0	No
123	TCGA-EE-A182-06							0	NO	0	No
124	TCGA-EE-A183-06							0	NO	0	No
125	TCGA-EE-A184-06							0	NO	0	No
126	TCGA-EE-A185-06							0	NO	0	No
127	TCGA-EE-A20B-06							0	NO	0	No
128	TCGA-EE-A20C-06							0	NO	0	No
129	TCGA-EE-A20F-06							0	NO	0	No
130	TCGA-EE-A20H-06							0	NO	0	No
131	TCGA-EE-A20I-06							0	NO	0	No
132	TCGA-EE-A29A-06							0	NO	0	No
133	TCGA-EE-A29B-06							0	NO	0	No
134	TCGA-EE-A29C-06							0	NO	0	No
135	TCGA-EE-A29D-06							0	NO	0	No
136	TCGA-EE-A29G-06							0	NO	0	No
137	TCGA-EE-A29H-06							0	YES	0	No
138	TCGA-EE-A29L-06							0	NO	0	No
139	TCGA-EE-A29M-06							0	NO	0	No
140	TCGA-EE-A29N-06							0	NO	0	No
141	TCGA-EE-A29P-06							0	NO	0	No
142	TCGA-EE-A29Q-06							0	NO	0	No
143	TCGA-EE-A29R-06							0	NO	0	No
144	TCGA-EE-A29S-06							0	NO	0	No
145	TCGA-EE-A29T-06							0	NO	0	No
146	TCGA-EE-A29W-06							0	NO	0	No
147	TCGA-EE-A2A0-06							0	NO	0	No
148	TCGA-EE-A2A1-06							0	NO	0	No
149	TCGA-EE-A2A5-06							0	NO	0	No
150	TCGA-EE-A2A6-06							0	NO	0	No
151	TCGA-EE-A2GB-06							0	NO	0	No
152	TCGA-EE-A2GC-06							0	NO	0	No
153	TCGA-EE-A2GD-06							0	NO	0	No
154	TCGA-EE-A2GE-06							0	NO	0	No
155	TCGA-EE-A2GI-06							0	YES	0	No
156	TCGA-EE-A2GJ-06							0	NO	0	No
157	TCGA-EE-A2GK-06							0	NO	0	No
158	TCGA-EE-A2GL-06							0	YES	0	No
159	TCGA-EE-A2GM-06							0	NO	0	No
160	TCGA-EE-A2GN-06							0	NO	Interferon	Yes
161	TCGA-EE-A2GO-06							0	NO	0	No
162	TCGA-EE-A2GP-06							0	NO	0	No
163	TCGA-EE-A2GR-06							0	NO	0	No
164	TCGA-EE-A2GS-06							0	NO	0	No
165	TCGA-EE-A2GT-06							0	NO	0	No
166	TCGA-EE-A2GU-06							0	YES	0	No
167	TCGA-EE-A2M6-06							0	YES	0	No
168	TCGA-EE-A2M7-06							0	NO	0	No
169	TCGA-EE-A2M8-06							0	NO	0	No
170	TCGA-EE-A2MC-06							0	NO	0	No
171	TCGA-EE-A2MD-06							0	NO	0	No
172	TCGA-EE-A2ME-06							0	YES	0	No
173	TCGA-EE-A2MF-06							0	NO	0	No
174	TCGA-EE-A2MG-06							0	YES	0	No
175	TCGA-EE-A2MH-06							0	YES	0	No
176	TCGA-EE-A2MI-06							0	NO	0	No
177	TCGA-EE-A2MJ-06							0	NO	0	No
178	TCGA-EE-A2ML-06							0	NO	0	No
179	TCGA-EE-A2MM-06							0	YES	0	No
180	TCGA-EE-A2MN-06							0	NO	0	No
181	TCGA-EE-A2MP-06							0	NO	0	No
182	TCGA-EE-A2MQ-06							0	NO	0	No
183	TCGA-EE-A2MS-06							0	NO	0	No
184	TCGA-EE-A2MT-06							0	NO	0	No
185	TCGA-EE-A2MU-06							0	NO	0	No
186	TCGA-EE-A3AB-06							0	NO	0	No
187	TCGA-EE-A3AD-06							0	NO	0	No
188	TCGA-EE-A3AE-06							0	YES	0	No
189	TCGA-EE-A3AF-06							0	NO	0	No
190	TCGA-EE-A3AG-06							0	NO	0	No
191	TCGA-EE-A3J3-06							0	0	0	No
192	TCGA-EE-A3J4-06							0	NO	0	No
193	TCGA-EE-A3J5-06							0	NO	0	No
194	TCGA-EE-A3J7-06							0	NO	0	No
195	TCGA-EE-A3J8-06							0	NO	0	No
196	TCGA-EE-A3JB-06							0	NO	0	Yes
197	TCGA-EE-A3JD-06							0	NO	0	No
198	TCGA-EE-A3JE-06							0	NO	0	No
199	TCGA-EE-A3JH-06							0	NO	0	No
200	TCGA-EE-A3JI-06							0	NO	0	No
201	TCGA-ER-A195-06							0	YES	0	No
202	TCGA-ER-A197-06							0	NO	0	No
203	TCGA-ER-A198-06							0	YES	0	No
204	TCGA-ER-A199-06							0	0	0	No
205	TCGA-ER-A19A-06							0	NO	0	No
206	TCGA-ER-A19B-06							0	NO	Other	Yes
207	TCGA-ER-A19C-06							0	NO	0	No
208	TCGA-ER-A19D-06							0	NO	0	No
209	TCGA-ER-A19F-06							0	NO	0	No
210	TCGA-ER-A19G-06							0	YES	0	No
211	TCGA-ER-A19H-06							0	YES	0	No
212	TCGA-ER-A19L-06							0	NO	0	No
213	TCGA-ER-A19O-06							0	YES	0	No
214	TCGA-ER-A19Q-06							0	YES	0	No
215	TCGA-ER-A19S-06							0	NO	0	No
216	TCGA-ER-A19T-06							0	NO	Interferon	No
217	TCGA-ER-A19W-06							0	NO	0	No
218	TCGA-ER-A1A1-06							0	YES	0	No
219	TCGA-ER-A2NC-06							0	NO	Interferon	No
220	TCGA-ER-A2ND-06							0	NO	Interferon	No
221	TCGA-ER-A2NE-06							0	NO	0	Yes
222	TCGA-ER-A2NG-06							0	YES	0	No
223	TCGA-ER-A2NH-06							0	NO	0	No
224	TCGA-ER-A3ES-06							0	NO	Immunotherapy/Vaccine	Yes
225	TCGA-ER-A3EV-06							0	YES	0	No
226	TCGA-ER-A3PL-06							0	NO	0	No
227	TCGA-ER-A42K-06							0	NO	0	No
228	TCGA-ER-A42L-06							0	NO	0	No
229	TCGA-FR-A3YN-06							0	YES	0	No
230	TCGA-FR-A3YO-06							0	YES	0	No
231	TCGA-FR-A44A-06							0	YES	0	No
232	TCGA-FR-A69P-06							0	YES	0	No
233	TCGA-FS-A1YW-06							0	YES	0	No
234	TCGA-FS-A1YX-06							0	NO	0	No
235	TCGA-FS-A1YY-06							0	NO	0	No
236	TCGA-FS-A1Z0-06							0	NO	0	No
237	TCGA-FS-A1Z3-06							0	NO	0	No
238	TCGA-FS-A1Z4-06							0	NO	0	No
239	TCGA-FS-A1Z7-06							0	NO	0	No
240	TCGA-FS-A1ZA-06							0	NO	0	No
241	TCGA-FS-A1ZC-06							0	NO	0	No
242	TCGA-FS-A1ZD-06							0	YES	0	No
243	TCGA-FS-A1ZE-06							0	NO	0	No
244	TCGA-FS-A1ZF-06							0	NO	0	No
245	TCGA-FS-A1ZG-06							0	NO	0	No
246	TCGA-FS-A1ZH-06							0	NO	0	No
247	TCGA-FS-A1ZK-06							0	NO	0	No
248	TCGA-FS-A1ZM-06							0	NO	0	No
249	TCGA-FS-A1ZP-06							0	NO	0	No
250	TCGA-FS-A1ZQ-06							0	YES	0	No
251	TCGA-FS-A1ZR-06							0	NO	0	No
252	TCGA-FS-A1ZS-06							0	NO	Interferon	No
253	TCGA-FS-A1ZT-06							0	YES	Interferon	No
254	TCGA-FS-A1ZU-06							0	NO	Interferon	No
255	TCGA-FS-A1ZW-06							0	YES	Interferon	No
256	TCGA-FS-A1ZY-06							0	NO	Interferon	Yes
257	TCGA-FS-A1ZZ-06							0	NO	Interferon	Yes
258	TCGA-FS-A4F4-06							0	NO	0	No
259	TCGA-FS-A4F5-06							0	NO	0	No
260	TCGA-FS-A4F8-06							0	NO	0	No
261	TCGA-FS-A4F9-06							0	NO	0	No
262	TCGA-FS-A4FB-06							0	NO	0	No
263	TCGA-FS-A4FD-06							0	NO	Interferon	Yes
264	TCGA-FW-A3I3-06							0	0	0	No
265	TCGA-FW-A3TU-06							0	NO	0	No
266	TCGA-FW-A3TV-06							0	0	0	No
267	TCGA-FW-A5DY-06							0	0	0	No
268	TCGA-GF-A3OT-06							0	YES	0	No
269	TCGA-GF-A6C8-06							0	0	0	No
270	TCGA-GF-A6C9-06							0	NO	0	No
271	TCGA-GN-A264-06							0	YES	0	No
272	TCGA-GN-A265-06							0	NO	0	No
273	TCGA-GN-A266-06							0	NO	0	No
274	TCGA-GN-A267-06							0	YES	Interferon	No
275	TCGA-GN-A268-06							0	NO	0	No
276	TCGA-GN-A26A-06							0	NO	0	No
277	TCGA-GN-A26D-06							0	YES	0	No
278	TCGA-GN-A4U3-06							0	NO	0	No
279	TCGA-GN-A4U4-06							0	NO	0	No
280	TCGA-GN-A4U7-06							0	NO	0	No
281	TCGA-GN-A4U8-06							0	0	0	No
282	TCGA-GN-A4U9-06							0	YES	0	No
283	TCGA-QB-A6FS-06							0	NO	0	No
284	TCGA-RP-A690-06							0	0	0	No
285	TCGA-RP-A693-06							0	NO	0	No
286	TCGA-RP-A694-06							0	NO	0	No
287	TCGA-RP-A695-06							0	NO	0	No
